# Supplementary material for: Nutritional Quality and Safety of the Spirulina Dietary Supplements Sold on the Slovenian Market
Source: Foods. 2022 Mar 17;11(6):849. doi: 10.3390/foods11060849 (PMC8954120; doi:10.3390/foods11060849)
Supplement: Supplementary file 1 [file foods-11-00849-s001.zip]

Archive with 1 entries (1 files):
- foods-1593300-supplementary.pdf
